# Supplementary material for: Internet-delivered eye movement desensitization and reprocessing (iEMDR): an open trial
Source: F1000Res. 2013 May 7;2:79. Originally published 2013 Mar 6. [Version 2] doi: 10.12688/f1000research.2-79.v2 (PMC3901444; doi:10.12688/f1000research.2-79.v2)
Supplement: EMDR open trial data set, Spence et al. 2013 — Raw data (SPSS data set) from the internet-delivered eye movement desensitization and reprocessing (iEMDR) trial. [file f1000research-2-1287-s0000.tgz]

Archive with 2 entries (2 files):
- Raw_Data_EMDR_Open_Trial_Spence_et_al.sav
- Variable_Names_EMDR_Open_Trial_Spence_et_al.xls
