# Supplementary material for: Internet-delivered eye movement desensitization and reprocessing (iEMDR): an open trial
Source: F1000Res. 2013 May 7;2:79. Originally published 2013 Mar 6. [Version 2] doi: 10.12688/f1000research.2-79.v2 (PMC3901444; doi:10.12688/f1000research.2-79.v2)
Supplement: EMDR open trial data set, Spence et al. 2013 — Raw data (SPSS data set) from the internet-delivered eye movement desensitization and reprocessing (iEMDR) trial. [file f1000research-2-1287-s0000.tgz › Variable_Names_EMDR_Open_Trial_Spence_et_al.xls]

## Sheet: Variable names
Variable Information
Variable	Position	Label	Measurement Level	Role	Print Format	Write Format
Number	1	Participant identifier	Scale	Input	F8	F8
Age	2	Age of participant	Scale	Input	F8	F8
Gender	3	Participant Gender	Nominal	Input	F8	F8
Completed_All_Lessons	4	All Lessons Completed	Scale	Input	F8	F8
EMDR_User	5	Sufficient Dose of EMDR (3 Self Guided or more)	Scale	Input	F8.2	F8.2
LessonsCompleted	6	Number Lessons Completed	Scale	Input	F8	F8
Percent_Lessons_Completed	7	Percent of lessons completed	Scale	Input	F8.2	F8.2
pcl_app_1	8	pcl Application	Scale	Input	F8.2	F8.2
pcl_app_2	9	pcl Application	Scale	Input	F8.2	F8.2
pcl_app_3	10	pcl Application	Scale	Input	F8.2	F8.2
pcl_app_4	11	pcl Application	Scale	Input	F8.2	F8.2
pcl_app_5	12	pcl Application	Scale	Input	F8.2	F8.2
pcl_app_6	13	pcl Application	Scale	Input	F8.2	F8.2
pcl_app_7	14	pcl Application	Scale	Input	F8.2	F8.2
pcl_app_8	15	pcl Application	Scale	Input	F8.2	F8.2
pcl_app_9	16	pcl Application	Scale	Input	F8.2	F8.2
pcl_app_10	17	pcl Application	Scale	Input	F8.2	F8.2
pcl_app_11	18	pcl Application	Scale	Input	F8.2	F8.2
pcl_app_12	19	pcl Application	Scale	Input	F8.2	F8.2
pcl_app_13	20	pcl Application	Scale	Input	F8.2	F8.2
pcl_app_14	21	pcl Application	Scale	Input	F8.2	F8.2
pcl_app_15	22	pcl Application	Scale	Input	F8.2	F8.2
pcl_app_16	23	pcl Application	Scale	Input	F8.2	F8.2
pcl_app_17	24	pcl Application	Scale	Input	F8.2	F8.2
VAR00009	25	<none>	Scale	Input	F8.2	F8.2
PCL_1	26	PCL Pretreatment	Scale	Input	F8	F8
PCL_2	27	PCL Pretreatment	Scale	Input	F8	F8
PCL_3	28	PCL Pretreatment	Scale	Input	F8	F8
PCL_4	29	PCL Pretreatment	Scale	Input	F8	F8
PCL_5	30	PCL Pretreatment	Scale	Input	F8	F8
PCL_6	31	PCL Pretreatment	Scale	Input	F8	F8
PCL_7	32	PCL Pretreatment	Scale	Input	F8	F8
PCL_8	33	PCL Pretreatment	Scale	Input	F8	F8
PCL_9	34	PCL Pretreatment	Scale	Input	F8	F8
PCL_10	35	PCL Pretreatment	Scale	Input	F8	F8
PCL_11	36	PCL Pretreatment	Scale	Input	F8	F8
PCL_12	37	PCL Pretreatment	Scale	Input	F8	F8
PCL_13	38	PCL Pretreatment	Scale	Input	F8	F8
PCL_14	39	PCL Pretreatment	Scale	Input	F8	F8
PCL_15	40	PCL Pretreatment	Scale	Input	F8	F8
PCL_16	41	PCL Pretreatment	Scale	Input	F8	F8
PCL_17	42	PCL Pretreatment	Scale	Input	F8	F8
VAR00099	43	<none>	Scale	Input	F8.2	F8.2
PCL_1_post	44	PCL Posttreatment ITT	Scale	Input	F8	F8
PCL_2_post	45	PCL Posttreatment ITT	Scale	Input	F8	F8
PCL_3_post	46	PCL Posttreatment ITT	Scale	Input	F8	F8
PCL_4_post	47	PCL Posttreatment ITT	Scale	Input	F8	F8
PCL_5_post	48	PCL Posttreatment ITT	Scale	Input	F8	F8
PCL_6_post	49	PCL Posttreatment ITT	Scale	Input	F8	F8
PCL_7_post	50	PCL Posttreatment ITT	Scale	Input	F8	F8
PCL_8_post	51	PCL Posttreatment ITT	Scale	Input	F8	F8
PCL_9_post	52	PCL Posttreatment ITT	Scale	Input	F8	F8
PCL_10_post	53	PCL Posttreatment ITT	Scale	Input	F8	F8
PCL_11_post	54	PCL Posttreatment ITT	Scale	Input	F8	F8
PCL_12_post	55	PCL Posttreatment ITT	Scale	Input	F8	F8
PCL_13_post	56	PCL Posttreatment ITT	Scale	Input	F8	F8
PCL_14_post	57	PCL Posttreatment ITT	Scale	Input	F8	F8
PCL_15_post	58	PCL Posttreatment ITT	Scale	Input	F8	F8
PCL_16_post	59	PCL Posttreatment ITT	Scale	Input	F8	F8
PCL_17_post	60	PCL Posttreatment ITT	Scale	Input	F8	F8
VAR00169	61	<none>	Nominal	Input	F8.2	F8.2
PCL_1_post_c	62	PCL Posttreatment Completers	Scale	Input	F8.2	F8.2
PCL_2_post_c	63	PCL Posttreatment Completers	Scale	Input	F8.2	F8.2
PCL_3_post_c	64	PCL Posttreatment Completers	Scale	Input	F8.2	F8.2
PCL_4_post_c	65	PCL Posttreatment Completers	Scale	Input	F8.2	F8.2
PCL_5_post_c	66	PCL Posttreatment Completers	Scale	Input	F8.2	F8.2
PCL_6_post_c	67	PCL Posttreatment Completers	Scale	Input	F8.2	F8.2
PCL_7_post_c	68	PCL Posttreatment Completers	Scale	Input	F8.2	F8.2
PCL_8_post_c	69	PCL Posttreatment Completers	Scale	Input	F8.2	F8.2
PCL_9_post_c	70	PCL Posttreatment Completers	Scale	Input	F8.2	F8.2
PCL_10_post_c	71	PCL Posttreatment Completers	Scale	Input	F8.2	F8.2
PCL_11_post_c	72	PCL Posttreatment Completers	Scale	Input	F8.2	F8.2
PCL_12_post_c	73	PCL Posttreatment Completers	Scale	Input	F8.2	F8.2
PCL_13_post_c	74	PCL Posttreatment Completers	Scale	Input	F8.2	F8.2
PCL_14_post_c	75	PCL Posttreatment Completers	Scale	Input	F8.2	F8.2
PCL_15_post_c	76	PCL Posttreatment Completers	Scale	Input	F8.2	F8.2
PCL_16_post_c	77	PCL Posttreatment Completers	Scale	Input	F8.2	F8.2
PCL_17_post_c	78	PCL Posttreatment Completers	Scale	Input	F8.2	F8.2
VAR00047	79	<none>	Scale	Input	F8.2	F8.2
PCL_1_fup_ITT	80	PCL 3mo Follow up ITT	Scale	Input	F8.2	F8.2
PCL_2_fup_ITT	81	PCL 3mo Follow up ITT	Scale	Input	F8.2	F8.2
PCL_3_fup_ITT	82	PCL 3mo Follow up ITT	Scale	Input	F8.2	F8.2
PCL_4_fup_ITT	83	PCL 3mo Follow up ITT	Scale	Input	F8.2	F8.2
PCL_5_fup_ITT	84	PCL 3mo Follow up ITT	Scale	Input	F8.2	F8.2
PCL_6_fup_ITT	85	PCL 3mo Follow up ITT	Scale	Input	F8.2	F8.2
PCL_7_fup_ITT	86	PCL 3mo Follow up ITT	Scale	Input	F8.2	F8.2
PCL_8_fup_ITT	87	PCL 3mo Follow up ITT	Scale	Input	F8.2	F8.2
PCL_9_fup_ITT	88	PCL 3mo Follow up ITT	Scale	Input	F8.2	F8.2
PCL_10_fup_ITT	89	PCL 3mo Follow up ITT	Scale	Input	F8.2	F8.2
PCL_11_fup_ITT	90	PCL 3mo Follow up ITT	Scale	Input	F8.1	F8.1
PCL_12_fup_ITT	91	PCL 3mo Follow up ITT	Scale	Input	F8.2	F8.2
PCL_13_fup_ITT	92	PCL 3mo Follow up ITT	Scale	Input	F8.2	F8.2
PCL_14_fup_ITT	93	PCL 3mo Follow up ITT	Scale	Input	F8.2	F8.2
PCL_15_fup_ITT	94	PCL 3mo Follow up ITT	Scale	Input	F8.2	F8.2
PCL_16_fup_ITT	95	PCL 3mo Follow up ITT	Scale	Input	F8.2	F8.2
PCL_17_fup_ITT	96	PCL 3mo Follow up ITT	Scale	Input	F8.2	F8.2
VAR00175	97	<none>	Nominal	Input	F8.2	F8.2
PCL_1_fup_c	98	PCL 3mo Follow up Completers	Scale	Input	F8.2	F8.2
PCL_2_fup_c	99	PCL 3mo Follow up Completers	Scale	Input	F8.2	F8.2
PCL_3_fup_c	100	PCL 3mo Follow up Completers	Scale	Input	F8.2	F8.2
PCL_4_fup_c	101	PCL 3mo Follow up Completers	Scale	Input	F8.2	F8.2
PCL_5_fup_c	102	PCL 3mo Follow up Completers	Scale	Input	F8.2	F8.2
PCL_6_fup_c	103	PCL 3mo Follow up Completers	Scale	Input	F8.2	F8.2
PCL_7_fup_c	104	PCL 3mo Follow up Completers	Scale	Input	F8.2	F8.2
PCL_8_fup_c	105	PCL 3mo Follow up Completers	Scale	Input	F8.2	F8.2
PCL_9_fup_c	106	PCL 3mo Follow up Completers	Scale	Input	F8.2	F8.2
PCL_10_fup_c	107	PCL 3mo Follow up Completers	Scale	Input	F8.2	F8.2
PCL_11_fup_c	108	PCL 3mo Follow up Completers	Scale	Input	F8.2	F8.2
PCL_12_fup_c	109	PCL 3mo Follow up Completers	Scale	Input	F8.2	F8.2
PCL_13_fup_c	110	PCL 3mo Follow up Completers	Scale	Input	F8.2	F8.2
PCL_14_fup_c	111	PCL 3mo Follow up Completers	Scale	Input	F8.2	F8.2
PCL_15_fup_c	112	PCL 3mo Follow up Completers	Scale	Input	F8.2	F8.2
PCL_16_fup_c	113	PCL 3mo Follow up Completers	Scale	Input	F8.2	F8.2
PCL_17_fup_c	114	PCL 3mo Follow up Completers	Scale	Input	F8.2	F8.2
VAR00049	115	<none>	Scale	Input	F8.2	F8.2
LEC_1	116	Life Events Checklist	Scale	Input	F8	F8
LEC_2	117	Life Events Checklist	Scale	Input	F8	F8
LEC_3	118	Life Events Checklist	Scale	Input	F8	F8
LEC_4	119	Life Events Checklist	Scale	Input	F8	F8
LEC_5	120	Life Events Checklist	Scale	Input	F8	F8
LEC_6	121	Life Events Checklist	Scale	Input	F8	F8
LEC_7	122	Life Events Checklist	Scale	Input	F8	F8
LEC_8	123	Life Events Checklist	Scale	Input	F8	F8
LEC_9	124	Life Events Checklist	Scale	Input	F8	F8
LEC_10	125	Life Events Checklist	Scale	Input	F8	F8
LEC_11	126	Life Events Checklist	Scale	Input	F8	F8
LEC_12	127	Life Events Checklist	Scale	Input	F8	F8
LEC_13	128	Life Events Checklist	Scale	Input	F8	F8
LEC_14	129	Life Events Checklist	Scale	Input	F8	F8
LEC_15	130	Life Events Checklist	Scale	Input	F8	F8
LEC_16	131	Life Events Checklist	Scale	Input	F8	F8
LEC_17	132	Life Events Checklist	Scale	Input	F8	F8
LEC_Primary_Trauma	133	Primary trauma Self Report	Scale	Input	F8.2	F8.2
LEC_Time_Since	134	Time since trauma Self Report	Scale	Input	F8.2	F8.2
LEC_Number	135	Number of traumas reported	Scale	Input	F8.2	F8.2
VAR00005	136	<none>	Scale	Input	F8.2	F8.2
Trauma_primary	137	Primary trauma Clinician Assessed	Nominal	Input	F8.2	F8.2
Trauma_t	138	Time since trauma Clinician Assessed	Scale	Input	F8.2	F8.2
VAR00092	139	<none>	Scale	Input	F8.2	F8.2
GAD7_1	140	GAD7 Pretreatment	Scale	Input	F8	F8
GAD7_2	141	GAD7 Pretreatment	Scale	Input	F8	F8
GAD7_3	142	GAD7 Pretreatment	Scale	Input	F8	F8
GAD7_4	143	GAD7 Pretreatment	Scale	Input	F8	F8
GAD7_5	144	GAD7 Pretreatment	Scale	Input	F8	F8
GAD7_6	145	GAD7 Pretreatment	Scale	Input	F8	F8
GAD7_7	146	GAD7 Pretreatment	Scale	Input	F8	F8
VAR00029	147	<none>	Scale	Input	F8.2	F8.2
PSSI_1_Pre	148	PSSI PTSD Clinician Measure Pretreatment	Scale	Input	F8.2	F8.2
PSSI_2_Pre	149	PSSI PTSD Clinician Measure Pretreatment	Scale	Input	F8.2	F8.2
PSSI_3_Pre	150	PSSI PTSD Clinician Measure Pretreatment	Scale	Input	F8.2	F8.2
PSSI_4_Pre	151	PSSI PTSD Clinician Measure Pretreatment	Scale	Input	F8.2	F8.2
PSSI_5_Pre	152	PSSI PTSD Clinician Measure Pretreatment	Scale	Input	F8.2	F8.2
PSSI_6_Pre	153	PSSI PTSD Clinician Measure Pretreatment	Scale	Input	F8.2	F8.2
PSSI_7_Pre	154	PSSI PTSD Clinician Measure Pretreatment	Scale	Input	F8.2	F8.2
PSSI_8_Pre	155	PSSI PTSD Clinician Measure Pretreatment	Scale	Input	F8.2	F8.2
PSSI_9_Pre	156	PSSI PTSD Clinician Measure Pretreatment	Scale	Input	F8.2	F8.2
PSSI_10_Pre	157	PSSI PTSD Clinician Measure Pretreatment	Scale	Input	F8.2	F8.2
PSSI_11_Pre	158	PSSI PTSD Clinician Measure Pretreatment	Scale	Input	F8.2	F8.2
PSSI_12_Pre	159	PSSI PTSD Clinician Measure Pretreatment	Scale	Input	F8.2	F8.2
PSSI_13_Pre	160	PSSI PTSD Clinician Measure Pretreatment	Scale	Input	F8.2	F8.2
PSSI_14_Pre	161	PSSI PTSD Clinician Measure Pretreatment	Scale	Input	F8.2	F8.2
PSSI_15_Pre	162	PSSI PTSD Clinician Measure Pretreatment	Scale	Input	F8.2	F8.2
PSSI_16_Pre	163	PSSI PTSD Clinician Measure Pretreatment	Scale	Input	F8.2	F8.2
PSSI_17_Pre	164	PSSI PTSD Clinician Measure Pretreatment	Scale	Input	F8.2	F8.2
VAR00057	165	<none>	Scale	Input	F8.2	F8.2
PSSI_1_c_Post	166	PSSI PTSD Clinician Measure Posttreatment Completers	Scale	Input	F8.2	F8.2
PSSI_2_c_Post	167	PSSI PTSD Clinician Measure Posttreatment Completers	Scale	Input	F8.2	F8.2
PSSI_3_c_Post	168	PSSI PTSD Clinician Measure Posttreatment Completers	Scale	Input	F8.2	F8.2
PSSI_4_c_Post	169	PSSI PTSD Clinician Measure Posttreatment Completers	Scale	Input	F8.2	F8.2
PSSI_5_c_Post	170	PSSI PTSD Clinician Measure Posttreatment Completers	Scale	Input	F8.2	F8.2
PSSI_6_c_Post	171	PSSI PTSD Clinician Measure Posttreatment Completers	Scale	Input	F8.2	F8.2
PSSI_7_c_Post	172	PSSI PTSD Clinician Measure Posttreatment Completers	Scale	Input	F8.2	F8.2
PSSI_8_c_Post	173	PSSI PTSD Clinician Measure Posttreatment Completers	Scale	Input	F8.2	F8.2
PSSI_9_c_Post	174	PSSI PTSD Clinician Measure Posttreatment Completers	Scale	Input	F8.2	F8.2
PSSI_10_c_Post	175	PSSI PTSD Clinician Measure Posttreatment Completers	Scale	Input	F8.2	F8.2
PSSI_11_c_Post	176	PSSI PTSD Clinician Measure Posttreatment Completers	Scale	Input	F8.2	F8.2
PSSI_12_c_Post	177	PSSI PTSD Clinician Measure Posttreatment Completers	Scale	Input	F8.2	F8.2
PSSI_13_c_Post	178	PSSI PTSD Clinician Measure Posttreatment Completers	Scale	Input	F8.2	F8.2
PSSI_14_c_Post	179	PSSI PTSD Clinician Measure Posttreatment Completers	Scale	Input	F8.2	F8.2
PSSI_15_c_Post	180	PSSI PTSD Clinician Measure Posttreatment Completers	Scale	Input	F8.2	F8.2
PSSI_16_c_Post	181	PSSI PTSD Clinician Measure Posttreatment Completers	Scale	Input	F8.2	F8.2
PSSI_17_c_Post	182	PSSI PTSD Clinician Measure Posttreatment Completers	Scale	Input	F8.2	F8.2
VAR00023	183	<none>	Scale	Input	F8.2	F8.2
PSSI_1_itt_Post	184	PSSI PTSD Clinician Measure Posttreatment ITT BOCF	Scale	Input	F8.2	F8.2
PSSI_2_itt_Post	185	PSSI PTSD Clinician Measure Posttreatment ITT BOCF	Scale	Input	F8.2	F8.2
PSSI_3_itt_Post	186	PSSI PTSD Clinician Measure Posttreatment ITT BOCF	Scale	Input	F8.2	F8.2
PSSI_4_itt_Post	187	PSSI PTSD Clinician Measure Posttreatment ITT BOCF	Scale	Input	F8.2	F8.2
PSSI_5_itt_Post	188	PSSI PTSD Clinician Measure Posttreatment ITT BOCF	Scale	Input	F8.2	F8.2
PSSI_6_itt_Post	189	PSSI PTSD Clinician Measure Posttreatment ITT BOCF	Scale	Input	F8.2	F8.2
PSSI_7_itt_Post	190	PSSI PTSD Clinician Measure Posttreatment ITT BOCF	Scale	Input	F8.2	F8.2
PSSI_8_itt_Post	191	PSSI PTSD Clinician Measure Posttreatment ITT BOCF	Scale	Input	F8.2	F8.2
PSSI_9_itt_Post	192	PSSI PTSD Clinician Measure Posttreatment ITT BOCF	Scale	Input	F8.2	F8.2
PSSI_10_itt_Post	193	PSSI PTSD Clinician Measure Posttreatment ITT BOCF	Scale	Input	F8.2	F8.2
PSSI_11_itt_Post	194	PSSI PTSD Clinician Measure Posttreatment ITT BOCF	Scale	Input	F8.2	F8.2
PSSI_12_itt_Post	195	PSSI PTSD Clinician Measure Posttreatment ITT BOCF	Scale	Input	F8.2	F8.2
PSSI_13_itt_Post	196	PSSI PTSD Clinician Measure Posttreatment ITT BOCF	Scale	Input	F8.2	F8.2
PSSI_14_itt_Post	197	PSSI PTSD Clinician Measure Posttreatment ITT BOCF	Scale	Input	F8.2	F8.2
PSSI_15_itt_Post	198	PSSI PTSD Clinician Measure Posttreatment ITT BOCF	Scale	Input	F8.2	F8.2
PSSI_16_itt_Post	199	PSSI PTSD Clinician Measure Posttreatment ITT BOCF	Scale	Input	F8.2	F8.2
PSSI_17_itt_Post	200	PSSI PTSD Clinician Measure Posttreatment ITT BOCF	Scale	Input	F8.2	F8.2
VAR00001	201	<none>	Scale	Input	F8.2	F8.2
PSSI_1_c_3mo	202	PSSI PTSD Clinician Measure 3mo F/up Completers	Scale	Input	F8.2	F8.2
PSSI_2_c_3mo	203	PSSI PTSD Clinician Measure 3mo F/up Completers	Scale	Input	F8.2	F8.2
PSSI_3_c_3mo	204	PSSI PTSD Clinician Measure 3mo F/up Completers	Scale	Input	F8.2	F8.2
PSSI_4_c_3mo	205	PSSI PTSD Clinician Measure 3mo F/up Completers	Scale	Input	F8.2	F8.2
PSSI_5_c_3mo	206	PSSI PTSD Clinician Measure 3mo F/up Completers	Scale	Input	F8.2	F8.2
PSSI_6_c_3mo	207	PSSI PTSD Clinician Measure 3mo F/up Completers	Scale	Input	F8.2	F8.2
PSSI_7_c_3mo	208	PSSI PTSD Clinician Measure 3mo F/up Completers	Scale	Input	F8.2	F8.2
PSSI_8_c_3mo	209	PSSI PTSD Clinician Measure 3mo F/up Completers	Scale	Input	F8.2	F8.2
PSSI_9_c_3mo	210	PSSI PTSD Clinician Measure 3mo F/up Completers	Scale	Input	F8.2	F8.2
PSSI_10_c_3mo	211	PSSI PTSD Clinician Measure 3mo F/up Completers	Scale	Input	F8.2	F8.2
PSSI_11_c_3mo	212	PSSI PTSD Clinician Measure 3mo F/up Completers	Scale	Input	F8.2	F8.2
PSSI_12_c_3mo	213	PSSI PTSD Clinician Measure 3mo F/up Completers	Scale	Input	F8.2	F8.2
PSSI_13_c_3mo	214	PSSI PTSD Clinician Measure 3mo F/up Completers	Scale	Input	F8.2	F8.2
PSSI_14_c_3mo	215	PSSI PTSD Clinician Measure 3mo F/up Completers	Scale	Input	F8.2	F8.2
PSSI_15_c_3mo	216	PSSI PTSD Clinician Measure 3mo F/up Completers	Scale	Input	F8.2	F8.2
PSSI_16_c_3mo	217	PSSI PTSD Clinician Measure 3mo F/up Completers	Scale	Input	F8.2	F8.2
PSSI_17_c_3mo	218	PSSI PTSD Clinician Measure 3mo F/up Completers	Scale	Input	F8.2	F8.2
VAR00033	219	<none>	Scale	Input	F8.2	F8.2
PSSI_1_itt_3mo	220	PSSI PTSD Clinician Measure 3mo F/Up ITT LOCF	Scale	Input	F8.2	F8.2
PSSI_2_itt_3mo	221	PSSI PTSD Clinician Measure 3mo F/Up ITT LOCF	Scale	Input	F8.2	F8.2
PSSI_3_itt_3mo	222	PSSI PTSD Clinician Measure 3mo F/Up ITT LOCF	Scale	Input	F8.2	F8.2
PSSI_4_itt_3mo	223	PSSI PTSD Clinician Measure 3mo F/Up ITT LOCF	Scale	Input	F8.2	F8.2
PSSI_5_itt_3mo	224	PSSI PTSD Clinician Measure 3mo F/Up ITT LOCF	Scale	Input	F8.2	F8.2
PSSI_6_itt_3mo	225	PSSI PTSD Clinician Measure 3mo F/Up ITT LOCF	Scale	Input	F8.2	F8.2
PSSI_7_itt_3mo	226	PSSI PTSD Clinician Measure 3mo F/Up ITT LOCF	Scale	Input	F8.2	F8.2
PSSI_8_itt_3mo	227	PSSI PTSD Clinician Measure 3mo F/Up ITT LOCF	Scale	Input	F8.2	F8.2
PSSI_9_itt_3mo	228	PSSI PTSD Clinician Measure 3mo F/Up ITT LOCF	Scale	Input	F8.2	F8.2
PSSI_10_itt_3mo	229	PSSI PTSD Clinician Measure 3mo F/Up ITT LOCF	Scale	Input	F8.2	F8.2
PSSI_11_itt_3mo	230	PSSI PTSD Clinician Measure 3mo F/Up ITT LOCF	Scale	Input	F8.2	F8.2
PSSI_12_itt_3mo	231	PSSI PTSD Clinician Measure 3mo F/Up ITT LOCF	Scale	Input	F8.2	F8.2
PSSI_13_itt_3mo	232	PSSI PTSD Clinician Measure 3mo F/Up ITT LOCF	Scale	Input	F8.2	F8.2
PSSI_14_itt_3mo	233	PSSI PTSD Clinician Measure 3mo F/Up ITT LOCF	Scale	Input	F8.2	F8.2
PSSI_15_itt_3mo	234	PSSI PTSD Clinician Measure 3mo F/Up ITT LOCF	Scale	Input	F8.2	F8.2
PSSI_16_itt_3mo	235	PSSI PTSD Clinician Measure 3mo F/Up ITT LOCF	Scale	Input	F8.2	F8.2
PSSI_17_itt_3mo	236	PSSI PTSD Clinician Measure 3mo F/Up ITT LOCF	Scale	Input	F8.2	F8.2
VAR00076	237	<none>	Scale	Input	F8.2	F8.2
PHQ9_app_1	238	PHQ9 Application	Scale	Input	F8.2	F8.2
PHQ9_app_2	239	PHQ9 Application	Scale	Input	F8.2	F8.2
PHQ9_app_3	240	PHQ9 Application	Scale	Input	F8.2	F8.2
PHQ9_app_4	241	PHQ9 Application	Scale	Input	F8.2	F8.2
PHQ9_app_5	242	PHQ9 Application	Scale	Input	F8.2	F8.2
PHQ9_app_6	243	PHQ9 Application	Scale	Input	F8.2	F8.2
PHQ9_app_7	244	PHQ9 Application	Scale	Input	F8.2	F8.2
PHQ9_app_8	245	PHQ9 Application	Scale	Input	F8.2	F8.2
PHQ9_app_9	246	PHQ9 Application	Scale	Input	F8.2	F8.2
VAR00110	247	<none>	Scale	Input	F8.2	F8.2
PHQ9_1	248	PHQ9 Pretreatment	Scale	Input	F8	F8
PHQ9_2	249	PHQ9 Pretreatment	Scale	Input	F8	F8
PHQ9_3	250	PHQ9 Pretreatment	Scale	Input	F8	F8
PHQ9_4	251	PHQ9 Pretreatment	Scale	Input	F8	F8
PHQ9_5	252	PHQ9 Pretreatment	Scale	Input	F8	F8
PHQ9_6	253	PHQ9 Pretreatment	Scale	Input	F8	F8
PHQ9_7	254	PHQ9 Pretreatment	Scale	Input	F8	F8
PHQ9_8	255	PHQ9 Pretreatment	Scale	Input	F8	F8
PHQ9_9	256	PHQ9 Pretreatment	Scale	Input	F8	F8
VAR00096	257	<none>	Scale	Input	F8.2	F8.2
PHQ9_1_post	258	PHQ9 Posttreatment ITT	Scale	Input	F8	F8
PHQ9_2_post	259	PHQ9 Posttreatment ITT	Scale	Input	F8	F8
PHQ9_3_post	260	PHQ9 Posttreatment ITT	Scale	Input	F8	F8
PHQ9_4_post	261	PHQ9 Posttreatment ITT	Scale	Input	F8	F8
PHQ9_5_post	262	PHQ9 Posttreatment ITT	Scale	Input	F8	F8
PHQ9_6_post	263	PHQ9 Posttreatment ITT	Scale	Input	F8	F8
PHQ9_7_post	264	PHQ9 Posttreatment ITT	Scale	Input	F8	F8
PHQ9_8_post	265	PHQ9 Posttreatment ITT	Scale	Input	F8	F8
PHQ9_9_post	266	PHQ9 Posttreatment ITT	Scale	Input	F8	F8
VAR00211	267	<none>	Scale	Input	F8.2	F8.2
PHQ9_1_post_c	268	PHQ9 Posttreatment Completers	Scale	Input	F8.2	F8.2
PHQ9_2_post_c	269	PHQ9 Posttreatment Completers	Scale	Input	F8.2	F8.2
PHQ9_3_post_c	270	PHQ9 Posttreatment Completers	Scale	Input	F8.2	F8.2
PHQ9_4_post_c	271	PHQ9 Posttreatment Completers	Scale	Input	F8.2	F8.2
PHQ9_5_post_c	272	PHQ9 Posttreatment Completers	Scale	Input	F8.2	F8.2
PHQ9_6_post_c	273	PHQ9 Posttreatment Completers	Scale	Input	F8.2	F8.2
PHQ9_7_post_c	274	PHQ9 Posttreatment Completers	Scale	Input	F8.2	F8.2
PHQ9_8_post_c	275	PHQ9 Posttreatment Completers	Scale	Input	F8.2	F8.2
PHQ9_9_post_c	276	PHQ9 Posttreatment Completers	Scale	Input	F8.2	F8.2
VAR00201	277	<none>	Scale	Input	F8.2	F8.2
PHQ9_1_fup_ITT	278	PHQ9 3mo Follow up ITT	Scale	Input	F8.2	F8.2
PHQ9_2_fup_ITT	279	PHQ9 3mo Follow up ITT	Scale	Input	F8.2	F8.2
PHQ9_3_fup_ITT	280	PHQ9 3mo Follow up ITT	Scale	Input	F8.2	F8.2
PHQ9_4_fup_ITT	281	PHQ9 3mo Follow up ITT	Scale	Input	F8.2	F8.2
PHQ9_5_fup_ITT	282	PHQ9 3mo Follow up ITT	Scale	Input	F8.2	F8.2
PHQ9_6_fup_ITT	283	PHQ9 3mo Follow up ITT	Scale	Input	F8.2	F8.2
PHQ9_7_fup_ITT	284	PHQ9 3mo Follow up ITT	Scale	Input	F8.2	F8.2
PHQ9_8_fup_ITT	285	PHQ9 3mo Follow up ITT	Scale	Input	F8.2	F8.2
PHQ9_9_fup_ITT	286	PHQ9 3mo Follow up ITT	Scale	Input	F8.2	F8.2
VAR00222	287	<none>	Scale	Input	F8.2	F8.2
PHQ9_1_fup_c	288	PHQ9 3mo Follow up Completers	Scale	Input	F8.2	F8.2
PHQ9_2_fup_c	289	PHQ9 3mo Follow up Completers	Scale	Input	F8.2	F8.2
PHQ9_3_fup_c	290	PHQ9 3mo Follow up Completers	Scale	Input	F8.2	F8.2
PHQ9_4_fup_c	291	PHQ9 3mo Follow up Completers	Scale	Input	F8.2	F8.2
PHQ9_5_fup_c	292	PHQ9 3mo Follow up Completers	Scale	Input	F8.2	F8.2
PHQ9_6_fup_c	293	PHQ9 3mo Follow up Completers	Scale	Input	F8.2	F8.2
PHQ9_7_fup_c	294	PHQ9 3mo Follow up Completers	Scale	Input	F8.2	F8.2
PHQ9_8_fup_c	295	PHQ9 3mo Follow up Completers	Scale	Input	F8.2	F8.2
PHQ9_9_fup_c	296	PHQ9 3mo Follow up Completers	Scale	Input	F8.2	F8.2
VAR00041	297	<none>	Scale	Input	F8.2	F8.2
GAD7_1_post	298	GAD7 Posttreatment ITT	Scale	Input	F8	F8
GAD7_2_post	299	GAD7 Posttreatment ITT	Scale	Input	F8	F8
GAD7_3_post	300	GAD7 Posttreatment ITT	Scale	Input	F8	F8
GAD7_4_post	301	GAD7 Posttreatment ITT	Scale	Input	F8	F8
GAD7_5_post	302	GAD7 Posttreatment ITT	Scale	Input	F8	F8
GAD7_6_post	303	GAD7 Posttreatment ITT	Scale	Input	F8	F8
GAD7_7_post	304	GAD7 Posttreatment ITT	Scale	Input	F8	F8
VAR00132	305	<none>	Scale	Input	F8.2	F8.2
GAD7_1_post_c	306	GAD7 Posttreatment Completers	Scale	Input	F8.2	F8.2
GAD7_2_post_c	307	GAD7 Posttreatment Completers	Scale	Input	F8.2	F8.2
GAD7_3_post_c	308	GAD7 Posttreatment Completers	Scale	Input	F8.2	F8.2
GAD7_4_post_c	309	GAD7 Posttreatment Completers	Scale	Input	F8.2	F8.2
GAD7_5_post_c	310	GAD7 Posttreatment Completers	Scale	Input	F8.2	F8.2
GAD7_6_post_c	311	GAD7 Posttreatment Completers	Scale	Input	F8.2	F8.2
GAD7_7_post_c	312	GAD7 Posttreatment Completers	Scale	Input	F8.2	F8.2
VAR00107	313	<none>	Scale	Input	F8.2	F8.2
GAD7_1_fup_ITT	314	GAD7 3 mo Follow up ITT	Scale	Input	F8.2	F8.2
GAD7_2_fup_ITT	315	GAD7 3 mo Follow up ITT	Scale	Input	F8.2	F8.2
GAD7_3_fup_ITT	316	GAD7 3 mo Follow up ITT	Scale	Input	F8.2	F8.2
GAD7_4_fup_ITT	317	GAD7 3 mo Follow up ITT	Scale	Input	F8.2	F8.2
GAD7_5_fup_ITT	318	GAD7 3 mo Follow up ITT	Scale	Input	F8.2	F8.2
GAD7_6_fup_ITT	319	GAD7 3 mo Follow up ITT	Scale	Input	F8.2	F8.2
GAD7_7_fup_ITT	320	GAD7 3 mo Follow up ITT	Scale	Input	F8.2	F8.2
VAR00090	321	<none>	Scale	Input	F8.2	F8.2
GAD7_1_fup_c	322	GAD7 3 mo Follow up Completers	Scale	Input	F8.2	F8.2
GAD7_2_fup_c	323	GAD7 3 mo Follow up Completers	Scale	Input	F8.2	F8.2
GAD7_3_fup_c	324	GAD7 3 mo Follow up Completers	Scale	Input	F8.2	F8.2
GAD7_4_fup_c	325	GAD7 3 mo Follow up Completers	Scale	Input	F8.2	F8.2
GAD7_5_fup_c	326	GAD7 3 mo Follow up Completers	Scale	Input	F8.2	F8.2
GAD7_6_fup_c	327	GAD7 3 mo Follow up Completers	Scale	Input	F8.2	F8.2
GAD7_7_fup_c	328	GAD7 3 mo Follow up Completers	Scale	Input	F8.2	F8.2
VAR00078	329	<none>	Scale	Input	F8.2	F8.2
NEOFFI_1	330	NEOFFI Pretreatment	Scale	Input	F8	F8
NEOFFI_2	331	NEOFFI Pretreatment	Scale	Input	F8	F8
NEOFFI_3	332	NEOFFI Pretreatment	Scale	Input	F8	F8
NEOFFI_4	333	NEOFFI Pretreatment	Scale	Input	F8	F8
NEOFFI_5	334	NEOFFI Pretreatment	Scale	Input	F8	F8
NEOFFI_6	335	NEOFFI Pretreatment	Scale	Input	F8	F8
NEOFFI_7	336	NEOFFI Pretreatment	Scale	Input	F8	F8
NEOFFI_8	337	NEOFFI Pretreatment	Scale	Input	F8	F8
NEOFFI_9	338	NEOFFI Pretreatment	Scale	Input	F8	F8
NEOFFI_10	339	NEOFFI Pretreatment	Scale	Input	F8	F8
NEOFFI_11	340	NEOFFI Pretreatment	Scale	Input	F8	F8
NEOFFI_12	341	NEOFFI Pretreatment	Scale	Input	F8	F8
VAR00082	342	<none>	Scale	Input	F8.2	F8.2
K10_1	343	K10 Pretreatment	Scale	Input	F8	F8
K10_2	344	K10 Pretreatment	Scale	Input	F8	F8
K10_3	345	K10 Pretreatment	Scale	Input	F8	F8
K10_4	346	K10 Pretreatment	Scale	Input	F8	F8
K10_5	347	K10 Pretreatment	Scale	Input	F8	F8
K10_6	348	K10 Pretreatment	Scale	Input	F8	F8
K10_7	349	K10 Pretreatment	Scale	Input	F8	F8
K10_8	350	K10 Pretreatment	Scale	Input	F8	F8
K10_9	351	K10 Pretreatment	Scale	Input	F8	F8
K10_10	352	K10 Pretreatment	Scale	Input	F8	F8
VAR00069	353	<none>	Nominal	Input	F8.2	F8.2
SDS_1	354	SDS Pretreatment	Nominal	Input	F8.2	F8.2
SDS_2	355	SDS Pretreatment	Nominal	Input	F8.2	F8.2
SDS_3	356	SDS Pretreatment	Nominal	Input	F8.2	F8.2
VAR00073	357	<none>	Nominal	Input	F8.2	F8.2
SDS_1_post_itt	358	SDS Posttreatment ITT	Nominal	Input	F8.2	F8.2
SDS_2_post_itt	359	SDS Posttreatment ITT	Nominal	Input	F8.2	F8.2
SDS_3_post_itt	360	SDS Posttreatment ITT	Nominal	Input	F8.2	F8.2
VAR00079	361	<none>	Nominal	Input	F8.2	F8.2
SDS_1_post_c	362	SDS Posttreatment Completers	Nominal	Input	F8.2	F8.2
SDS_2_post_c	363	SDS Posttreatment Completers	Nominal	Input	F8.1	F8.1
SDS_3_post_c	364	SDS Posttreatment Completers	Nominal	Input	F8.2	F8.2
VAR00087	365	<none>	Nominal	Input	F8.2	F8.2
SDS_1_fup_itt	366	SDS 3mo Follow up ITT	Nominal	Input	F8.2	F8.2
SDS_2_fup_itt	367	SDS 3mo Follow up ITT	Nominal	Input	F8.2	F8.2
SDS_3_fup_itt	368	SDS 3mo Follow up ITT	Nominal	Input	F8.2	F8.2
VAR00081	369	<none>	Nominal	Input	F8.2	F8.2
SDS_1_fup_c	370	SDS 3mo Follow up Completers	Nominal	Input	F8.2	F8.2
SDS_2_fup_c	371	SDS 3mo Follow up Completers	Nominal	Input	F8.2	F8.2
SDS_3_fup_c	372	SDS 3mo Follow up Completers	Nominal	Input	F8.2	F8.2
VAR00086	373	<none>	Scale	Input	F8.2	F8.2
K10_1_post	374	K10 Posttreatment ITT	Scale	Input	F8	F8
K10_2_post	375	K10 Posttreatment ITT	Scale	Input	F8	F8
K10_3_post	376	K10 Posttreatment ITT	Scale	Input	F8	F8
K10_4_post	377	K10 Posttreatment ITT	Scale	Input	F8	F8
K10_5_post	378	K10 Posttreatment ITT	Scale	Input	F8	F8
K10_6_post	379	K10 Posttreatment ITT	Scale	Input	F8	F8
K10_7_post	380	K10 Posttreatment ITT	Scale	Input	F8	F8
K10_8_post	381	K10 Posttreatment ITT	Scale	Input	F8	F8
K10_9_post	382	K10 Posttreatment ITT	Scale	Input	F8	F8
K10_10_post	383	K10 Posttreatment ITT	Scale	Input	F8	F8
VAR00038	384	<none>	Scale	Input	F8.2	F8.2
K10_1_post_c	385	K10 Posttreatment Completers	Scale	Input	F8.2	F8.2
K10_2_post_c	386	K10 Posttreatment Completers	Scale	Input	F8.2	F8.2
K10_3_post_c	387	K10 Posttreatment Completers	Scale	Input	F8.2	F8.2
K10_4_post_c	388	K10 Posttreatment Completers	Scale	Input	F8.2	F8.2
K10_5_post_c	389	K10 Posttreatment Completers	Scale	Input	F8.2	F8.2
K10_6_post_c	390	K10 Posttreatment Completers	Scale	Input	F8.2	F8.2
K10_7_post_c	391	K10 Posttreatment Completers	Scale	Input	F8.2	F8.2
K10_8_post_c	392	K10 Posttreatment Completers	Scale	Input	F8.2	F8.2
K10_9_post_c	393	K10 Posttreatment Completers	Scale	Input	F8.2	F8.2
K10_10_post_c	394	K10 Posttreatment Completers	Scale	Input	F8.2	F8.2
VAR00122	395	<none>	Nominal	Input	F8.2	F8.2
K10_1_fup_itt	396	K10 3 month Followup ITT LOCF	Nominal	Input	F8.2	F8.2
K10_2_fup_itt	397	K10 3 month Followup ITT LOCF	Nominal	Input	F8.2	F8.2
K10_3_fup_itt	398	K10 3 month Followup ITT LOCF	Nominal	Input	F8.2	F8.2
K10_4_fup_itt	399	K10 3 month Followup ITT LOCF	Nominal	Input	F8.2	F8.2
K10_5_fup_itt	400	K10 3 month Followup ITT LOCF	Nominal	Input	F8.2	F8.2
K10_6_fup_itt	401	K10 3 month Followup ITT LOCF	Nominal	Input	F8.2	F8.2
K10_7_fup_itt	402	K10 3 month Followup ITT LOCF	Nominal	Input	F8.2	F8.2
K10_8_fup_itt	403	K10 3 month Followup ITT LOCF	Nominal	Input	F8.2	F8.2
K10_9_fup_itt	404	K10 3 month Followup ITT LOCF	Nominal	Input	F8.2	F8.2
K10_10_fup_itt	405	K10 3 month Followup ITT LOCF	Nominal	Input	F8.2	F8.2
VAR00109	406	<none>	Nominal	Input	F8.2	F8.2
K10_1_fup_c	407	K10 3 month Followup Completers	Nominal	Input	F8.2	F8.2
K10_2_fup_c	408	K10 3 month Followup Completers	Nominal	Input	F8.2	F8.2
K10_3_fup_c	409	K10 3 month Followup Completers	Nominal	Input	F8.2	F8.2
K10_4_fup_c	410	K10 3 month Followup Completers	Nominal	Input	F8.2	F8.2
K10_5_fup_c	411	K10 3 month Followup Completers	Nominal	Input	F8.2	F8.2
K10_6_fup_c	412	K10 3 month Followup Completers	Nominal	Input	F8.2	F8.2
K10_7_fup_c	413	K10 3 month Followup Completers	Nominal	Input	F8.2	F8.2
K10_8_fup_c	414	K10 3 month Followup Completers	Nominal	Input	F8.2	F8.2
K10_9_fup_c	415	K10 3 month Followup Completers	Nominal	Input	F8.2	F8.2
K10_10_fup_c	416	K10 3 month Followup Completers	Scale	Input	F8.2	F8.2
VAR00006	417	<none>	Scale	Input	F8.2	F8.2
NEOFFI_1_post	418	NEOFFI Posttreatment ITT	Scale	Input	F8.2	F8.2
NEOFFI_2_post	419	NEOFFI Posttreatment ITT	Scale	Input	F8.2	F8.2
NEOFFI_3_post	420	NEOFFI Posttreatment ITT	Scale	Input	F8.2	F8.2
NEOFFI_4_post	421	NEOFFI Posttreatment ITT	Scale	Input	F8.2	F8.2
NEOFFI_5_post	422	NEOFFI Posttreatment ITT	Scale	Input	F8.2	F8.2
NEOFFI_6_post	423	NEOFFI Posttreatment ITT	Scale	Input	F8.2	F8.2
NEOFFI_7_post	424	NEOFFI Posttreatment ITT	Scale	Input	F8.2	F8.2
NEOFFI_8_post	425	NEOFFI Posttreatment ITT	Scale	Input	F8.2	F8.2
NEOFFI_9_post	426	NEOFFI Posttreatment ITT	Scale	Input	F8.2	F8.2
NEOFFI_10_post	427	NEOFFI Posttreatment ITT	Scale	Input	F8.2	F8.2
NEOFFI_11_post	428	NEOFFI Posttreatment ITT	Scale	Input	F8.2	F8.2
NEOFFI_12_post	429	NEOFFI Posttreatment ITT	Scale	Input	F8.2	F8.2
VAR00128	430	<none>	Nominal	Input	F8.2	F8.2
NEOFFI_1_post_c	431	NEOFFI Posttreatment Completers	Nominal	Input	F8.2	F8.2
NEOFFI_2_post_c	432	NEOFFI Posttreatment Completers	Nominal	Input	F8.2	F8.2
NEOFFI_3_post_c	433	NEOFFI Posttreatment Completers	Nominal	Input	F8.2	F8.2
NEOFFI_4_post_c	434	NEOFFI Posttreatment Completers	Nominal	Input	F8.2	F8.2
NEOFFI_5_post_c	435	NEOFFI Posttreatment Completers	Nominal	Input	F8.2	F8.2
NEOFFI_6_post_c	436	NEOFFI Posttreatment Completers	Nominal	Input	F8.2	F8.2
NEOFFI_7_post_c	437	NEOFFI Posttreatment Completers	Nominal	Input	F8.2	F8.2
NEOFFI_8_post_c	438	NEOFFI Posttreatment Completers	Nominal	Input	F8.2	F8.2
NEOFFI_9_post_c	439	NEOFFI Posttreatment Completers	Nominal	Input	F8.2	F8.2
NEOFFI_10_post_c	440	NEOFFI Posttreatment Completers	Nominal	Input	F8.2	F8.2
NEOFFI_11_post_c	441	NEOFFI Posttreatment Completers	Nominal	Input	F8.2	F8.2
NEOFFI_12_post_c	442	NEOFFI Posttreatment Completers	Nominal	Input	F8.2	F8.2
VAR00114	443	<none>	Nominal	Input	F8.2	F8.2
NEOFFI_1_fup_ITT	444	NEOFFI 3mo Follow up ITT	Nominal	Input	F8.2	F8.2
NEOFFI_2_fup_ITT	445	NEOFFI 3mo Follow up ITT	Nominal	Input	F8.2	F8.2
NEOFFI_3_fup_ITT	446	NEOFFI 3mo Follow up ITT	Nominal	Input	F8.2	F8.2
NEOFFI_4_fup_ITT	447	NEOFFI 3mo Follow up ITT	Nominal	Input	F8.2	F8.2
NEOFFI_5_fup_ITT	448	NEOFFI 3mo Follow up ITT	Nominal	Input	F8.2	F8.2
NEOFFI_6_fup_ITT	449	NEOFFI 3mo Follow up ITT	Nominal	Input	F8.2	F8.2
NEOFFI_7_fup_ITT	450	NEOFFI 3mo Follow up ITT	Nominal	Input	F8.2	F8.2
NEOFFI_8_fup_ITT	451	NEOFFI 3mo Follow up ITT	Nominal	Input	F8.2	F8.2
NEOFFI_9_fup_ITT	452	NEOFFI 3mo Follow up ITT	Nominal	Input	F8.2	F8.2
NEOFFI_10_fup_ITT	453	NEOFFI 3mo Follow up ITT	Nominal	Input	F8.2	F8.2
NEOFFI_11_fup_ITT	454	NEOFFI 3mo Follow up ITT	Nominal	Input	F8.2	F8.2
NEOFFI_12_fup_ITT	455	NEOFFI 3mo Follow up ITT	Nominal	Input	F8.2	F8.2
VAR00129	456	<none>	Nominal	Input	F8.2	F8.2
NEOFFI_1_fup_c	457	NEOFFI 3mo Follow up Completers	Nominal	Input	F8.2	F8.2
NEOFFI_2_fup_c	458	NEOFFI 3mo Follow up Completers	Nominal	Input	F8.2	F8.2
NEOFFI_3_fup_c	459	NEOFFI 3mo Follow up Completers	Nominal	Input	F8.2	F8.2
NEOFFI_4_fup_c	460	NEOFFI 3mo Follow up Completers	Nominal	Input	F8.2	F8.2
NEOFFI_5_fup_c	461	NEOFFI 3mo Follow up Completers	Nominal	Input	F8.2	F8.2
NEOFFI_6_fup_c	462	NEOFFI 3mo Follow up Completers	Nominal	Input	F8.2	F8.2
NEOFFI_7_fup_c	463	NEOFFI 3mo Follow up Completers	Nominal	Input	F8.2	F8.2
NEOFFI_8_fup_c	464	NEOFFI 3mo Follow up Completers	Nominal	Input	F8.2	F8.2
NEOFFI_9_fup_c	465	NEOFFI 3mo Follow up Completers	Nominal	Input	F8.2	F8.2
NEOFFI_10_fup_c	466	NEOFFI 3mo Follow up Completers	Nominal	Input	F8.2	F8.2
NEOFFI_11_fup_c	467	NEOFFI 3mo Follow up Completers	Nominal	Input	F8.2	F8.2
NEOFFI_12_fup_c	468	NEOFFI 3mo Follow up Completers	Nominal	Input	F8.2	F8.2
VAR00051	469	<none>	Scale	Input	F8.2	F8.2
Usage_Breathing_Frequency	470	Frequency Breathing Used	Nominal	Input	F8.2	F8.2
Usage_Grounding_Frequency	471	Frequency Grounding Used	Nominal	Input	F8.2	F8.2
Usage_EMDR_Frequency	472	Frequency EMDR Used	Nominal	Input	F8.2	F8.2
Usage_EMDR_Duration	473	Duration of EMDR on average	Nominal	Input	F8.2	F8.2
PostEMDR_SUDS_Image	474	SUDS Rating for the image after EMDR	Nominal	Input	F8.2	F8.2
PostEMDR_SUDS_NC	475	SUDS Rating for the negative cognition after EMDR	Nominal	Input	F8.2	F8.2
Usage_ThoughtCh_Frequency	476	Frequency Thought Challenging Used	Nominal	Input	F8.2	F8.2
Usage_ThoughtCh_Duration	477	Duration of Thought Challenging on average	Nominal	Input	F8.2	F8.2
Usage_GradedExp_Frequency	478	Frequency Graded Exposure used	Nominal	Input	F8.2	F8.2
Usage_GradedExp_Duration	479	Duration of Graded Exposure on average	Nominal	Input	F8.2	F8.2
Usage_TOTAL_EMDR	480	Total amount of time spent on EMDR	Nominal	Input	F8.2	F8.2
Usage_TOTAL_ThoughtCh	481	Total amount of time spent on Thought Challenging	Scale	Input	F8.2	F8.2
Usage_TOTAL_GradedExp	482	Total amount of time spent on Graded Exposure	Nominal	Input	F8.2	F8.2
Usage_TOTAL_OVERALL	483	Total amount of time spent on recommended exercises overall	Scale	Input	F8.2	F8.2
VAR00025	484	<none>	Scale	Input	F8.2	F8.2
Therapy_During_Course	485	Did the participant receive psychological treatment during the course?	Nominal	Input	F8.2	F8.2
Therapy_After_Course	486	Did the participant receive psychological treatment after the course?	Nominal	Input	F8.2	F8.2
Medication_After_Course	487	Did the participantant change their medication between post and follow up?	Nominal	Input	F8.2	F8.2
filter_$	488	EMDR_User=1 (FILTER)	Scale	Input	F1	F1
VAR00002	489	<none>	Scale	Input	F8.2	F8.2
PSSI_total_pre	490	PSSI Total Pretreatment	Scale	Input	F8.1	F8.1
PSSI_total_c_post	491	PSSI Total Posttreatment Completers	Scale	Input	F8.2	F8.2
PSSI_total_itt_post	492	PSSI Total Posttreatment ITT BOCF	Scale	Input	F8.2	F8.2
PSSI_total_c_3mo	493	PSSI Total 3mo F/up Completers	Scale	Input	F8.2	F8.2
PSSI_total_itt_3mo	494	PSSI Total 3mo F/Up ITT LOCF	Scale	Input	F8.2	F8.2
GAD7_total_pre	495	GAD7 Total Pretreatment	Scale	Input	F8.2	F8.2
PHQ9_total_app	496	PHQ9 Total Application	Scale	Input	F8.2	F8.2
PHQ9_total_pre	497	PHQ9 Total Pretreatment	Scale	Input	F8.2	F8.2
NEOFFI_total_pre	498	NEO Total Pretreatment	Scale	Input	F8.2	F8.2
K10_total_pre	499	K10 Total Pretreatment	Scale	Input	F8.2	F8.2
GAD7_post_total_itt	500	GAD7 Total Posttreatment ITT	Scale	Input	F8.2	F8.2
GAD7_post_total_c	501	GAD7 Total Posttreatment Completers	Scale	Input	F8.2	F8.2
PHQ9_post_total_itt	502	PHQ9 Total Posttreatment ITT	Scale	Input	F8.2	F8.2
PHQ9_post_total_c	503	PHQ9 Total Posttreatment Completers	Scale	Input	F8.2	F8.2
PHQ9_3fup_total_itt	504	PHQ9 Total 3mo Followup ITT	Scale	Input	F8.2	F8.2
NEOFFI_post_total_itt	505	NEO Total Posttreatment ITT	Scale	Input	F8.2	F8.2
NEOFFI_post_total_c	506	NEO Total Posttreatment Completers	Scale	Input	F8.2	F8.2
NEOFFI_fup_total_itt	507	NEO Total 3 Month Followup ITT BOCF	Scale	Input	F8.2	F8.2
NEOFFI_fup_total_c	508	NEO Total 3 Month Followup Completers	Scale	Input	F8.2	F8.2
K10_post_total_itt	509	K10 Total Posttreatment ITT	Scale	Input	F8.2	F8.2
K10_post_total_c	510	K10 Total Posttreatment Completers	Scale	Input	F8.2	F8.2
K10_fup_total_itt	511	K10 Total 3 month followup ITT	Scale	Input	F8.2	F8.2
K10_fup_total_c	512	K10 Total 3 month followup Completers	Scale	Input	F8.2	F8.2
GAD7_3fup_total_itt	513	GAD7 Total 3mo Followup ITT	Scale	Input	F8.2	F8.2
GAD7_3fup_total_c	514	GAD7 Total 3mo Followup Completers	Scale	Input	F8.2	F8.2
VAR00021	515	<none>	Scale	Input	F8.2	F8.2
SDS_pre_total	516	SDS Pretreatment	Nominal	Input	F8.2	F8.2
SDS_post_total_itt	517	SDS Posttreatment ITT BOCF	Nominal	Input	F8.2	F8.2
SDS_post_total_c	518	SDS Posttreatment Completers	Nominal	Input	F8.2	F8.2
SDS_fup_total_itt	519	SDS 3 month Follow up ITT	Scale	Input	F8.2	F8.2
SDS_fup_total_c	520	SDS 3 month Follow up Completers	Scale	Input	F8.2	F8.2
PSSI_treatmentchange_post_c	521	PSSI Treatment change score at posttreatment for completers	Scale	Input	F8.2	F8.2
PSSI_treatmentchange_post_itt	522	PSSI Treatment change score at posttreatment for BOCF	Scale	Input	F8.2	F8.2
PSSI_treatmentchange_fup_c	523	PSSI Treatment change score at 3mo for completers	Nominal	Input	F8.2	F8.2
PSSI_treatmentchange_fup_itt	524	PSSI Treatment change score at 3mo for BOCF	Nominal	Input	F8.2	F8.2
PCL_treatmentchange_post_c	525	PCL Treatment change score at posttreatment for completers	Nominal	Input	F8.2	F8.2
PCL_treatmentchange_post_itt	526	PCL Treatment change score at posttreatment for BOCF	Nominal	Input	F8.2	F8.2
PCL_treatmentchange_fup_c	527	PCL Treatment change score at 3mo for completers	Nominal	Input	F8.2	F8.2
PCL_treatmentchange_fup_itt	528	PCL Treatment change score at 3mo for BOCF	Nominal	Input	F8.2	F8.2
PCL_post_total_c	529	PCL Posttreatment Score Completers	Scale	Input	F8.2	F8.2
PCL_post_total_itt	530	PCL Posttreatment Score ITT	Scale	Input	F8.2	F8.2
PCL_total_pre	531	PCL Pretreatment Score	Scale	Input	F8.2	F8.2
PCL_total_app	532	PCL Application (Screening) Score	Scale	Input	F8.2	F8.2
PCL_total_itt_fup	533	PCL 3 month Follow up Score ITT	Scale	Input	F8.2	F8.2
PCL_total_c_fup	534	PCL 3 month Follow up Score Completers	Scale	Input	F8.2	F8.2
PHQ9_3fup_total_c	535	PHQ9 3 month Follow up Score Completers	Scale	Input	F8.2	F8.2
PSSI_Post_Worsening	536	PSSI Worsening Pre to Post	Scale	Input	F8.2	F8.2
PSSI_pre2threemo_Worsening	537	PSSI Worsening Pre to 3mo	Scale	Input	F8.2	F8.2
PSSI_post2threemo_Worsening	538	PSSI Worsening Post to 3mo	Scale	Input	F8.2	F8.2
PSSI_Pre_Reexperiencing	539	PSSI Pretreatment Reexperiencing Score	Scale	Input	F8.2	F8.2
PSSI_Pre_Avoidance	540	PSSI Pretreatment Avoidance Score	Scale	Input	F8.2	F8.2
PSSI_Pre_Arousal	541	PSSI Pretreatment Hyperarousal Score	Scale	Input	F8.2	F8.2
Variables in the working file
